# Supplementary material for: Influence of Final Irrigation on Calcium Silicate-Based Sealer Dentinal Tubular Penetration: A Systematic Review
Source: Materials (Basel). 2026 Jun 22;19(12):2682. doi: 10.3390/ma19122682 (PMC13304298; doi:10.3390/ma19122682)
Supplement: Supplementary file 1 [file materials-19-02682-s001.zip]

Archive with 1 entries (1 files):
- materials-4380043-supplementary.pdf
